# Supplementary material for: DNAJA2 deficiency activates cGAS-STING pathway via the induction of aberrant mitosis and chromosome instability
Source: Nat Commun. 2023 Aug 28;14:5246. doi: 10.1038/s41467-023-40952-0 (PMC10462666; doi:10.1038/s41467-023-40952-0)
Supplement: Supplementary file 4 — Supplementary Data 1 [file 41467_2023_40952_MOESM4_ESM.xlsx]

## Sheet: Sheet1
REAGENT	SOURCE	IDENTIFIER
Antibodies			Dilution
Goat Anti-NUDC antibody	1	NA	IF 1:1000
Mouse Anti-DNAJA2 mAb, clone 2A11-F2	Millipore Sigma	Cat# WH0010294M1, RRID:AB_1841322	WB 1:2000
			IF 1:1000
PLK1 Polyclonal Antibody	Bethyl Laboratories	Cat# A300-251A, RRID:AB_263363	IF 1:1000
human anti-centromere protein antibody (ACA)	Antibodies Incorporated	Cat# 15-234-0001, RRID:AB_2687472	IF 1:1000
Rabbit Anti-DNAJA2 antibody [EPR11302(B)]	Abcam	Cat# ab157216, RRID:AB_2650527	1:3000
Anti-LAMP2A antibody - Lysosome Marker	Abcam	Cat# ab18528, RRID:AB_775981	WB 1:2000
			IF 1:400
Recombinant Anti-alpha Tubulin antibody [EP1332Y]	Abcam	Cat# ab52866, RRID:AB_869989	IF 1:2000
DNAJA2 Polyclonal antibody	Proteintech	Cat# 12236-1-AP, RRID:AB_2230709	WB 1:3000
			IF 1:3000
CEP290 Polyclonal antibody	Proteintech	Cat# 22490-1-AP, RRID:AB_10973679	WB 1:2000
			IF 1:1000
Hsc70 Polyclonal antibody	Proteintech	Cat# 10654-1-AP, RRID:AB_2120153	WB 1:3000
			IF 1:2000
CEP131 Polyclonal antibody	Proteintech	Cat# 25735-1-AP, RRID:AB_2880216	1:2000
SSX2IP Polyclonal antibody	Proteintech	Cat# 13694-1-AP, RRID:AB_2194021	1:2000
Pericentrin Polyclonal antibody	Proteintech	Cat# 22271-1-AP, RRID:AB_2879056	1:500
Centrin 1 Polyclonal antibody	Proteintech	Cat# 12794-1-AP, RRID:AB_2077371	1:500
Anti-α Tubulin Antibody (B-5-1-2)	Santa Cruz Biotechnology	Cat# sc-23948, RRID:AB_628410	1:3000
Anti-PCM1 Antibody (G-6)	Santa Cruz Biotechnology	Cat# sc-398365, RRID:AB_2827155	WB 1:500
			IF: 1:500
Anti-CEP290 Antibody (B-7)	Santa Cruz Biotechnology	Cat# sc-390462, RRID:AB_2890036	1:500
Anti-HSC70 Antibody (B-6)	Santa Cruz Biotechnology	Cat# sc-7298, RRID:AB_627761	1:2000
Anti-HA-Tag Antibody (F-7)	Santa Cruz Biotechnology	Cat# sc-7392, RRID:AB_627809	WB 1:2000
			IF 1:1000
Anti-CSB Antibody (D-7)	Santa Cruz Biotechnology	Cat# sc-166042, RRID:AB_2293445	IF 1: 400
cGAS (D3O8O) Rabbit mAb (Mouse Specific)	Cell Signaling Technology	Cat# 31659, RRID:AB_2799008	WB 1:1000
			IF 1:500
cGAS (D1D3G) Rabbit mAb	Cell Signaling Technology	Cat# 15102, RRID:AB_2732795	WB 1:1000
			IF 1:500
STING (D2P2F) Rabbit mAb	Cell Signaling Technology	Cat# 13647, RRID:AB_2732796	1:2000
Phospho-STING (Ser365) (D8F4W) Rabbit mAb	Cell Signaling Technology	Cat# 72971, RRID:AB_2799831	1:1000
Stat1 Antibody	Cell Signaling Technology	Cat# 9172, RRID:AB_2198300	1:1000
Phospho-Stat1 (Tyr701) (58D6) Rabbit mAb	Cell Signaling Technology	Cat# 9167, RRID:AB_561284	1:1000
Phospho-IRF-3 (Ser396) (D6O1M) Rabbit mAb	Cell Signaling Technology	Cat# 29047, RRID:AB_2773013	1:1000
TBK1/NAK (E8I3G) Rabbit mAb	Cell Signaling Technology	Cat# 38066, RRID:AB_2827657	1:2000
Phospho-TBK1/NAK (Ser172) (D52C2) XP® Rabbit mAb	Cell Signaling Technology	Cat# 5483, RRID:AB_10693472	1:2000
Phospho-cdc2 (Tyr15) (10A11) Rabbit mAb			1:1000
InVivoMAb anti-mouse PD-L1 (10F.9G2)	BioXcell	Cat# BE0101, RRID: AB_10949073	100 μg/mouse
InVivoMAb anti-mouse CTLA4 (9D9)	BioXcell	Cat# BP0164, RRID: AB_10949609	50-200 μg/mouse
InVivo Plus anti-mouse IFNAR1 (MAR1-5A3)	BioXcell	Cat# BP0241, RRID: AB_2687723	200 μg/mouse
Chemicals
ProLong™ Diamond Antifade Mountant with DAPI	Molecular Probes™	Cat# P36962
Pico488 dsDNA quantification reagent	Lumiprobe	Cat# 42010
Hoechst 33342	MedChemExpress	Cat# HY-15559
Cycloheximide	APExBIO	Cat# A8244
Chloroquine	MedChemExpress	Cat# HY-17589A
Leupeptin hemisulfate	MedChemExpress	Cat# HY-18234A
Volasertib	MedChemExpress	Cat# HY-12137
Centrinone	MedChemExpress	Cat# HY-18682
MG-132	MedChemExpress	Cat# HY-13259
VER-155008	MedChemExpress	Cat# HY-10941
Apoptozole	MedChemExpress	Cat# HY-15098
AR7	MedChemExpress	Cat# HY-101106
Oligonucleotides
Mouse ISG15 forward	5’-GAGCTAGAGCCTGCAGCAAT-3’	NA
Mouse ISG15 reverse	5’-TCACGGACACCAGGAAATCG-3’	NA
Mouse IRF7 forward	5’-TTGGGCAAGACTTGTCAGCA-3’	NA
Mouse IRF7 reverse	5’-ATACCCATGGCTCCAGCTTC-3’	NA
Mouse IFNB1 forward	5’-CCAGCTCCAAGAAAGGACGA-3’	NA
Mouse IFNB1 reverse	5’-CGCCCTGTAGGTGAGGTTGAT-3’	NA
Mouse GAPDH forward	5’-CAACTGCTTAGCCCCCCTGG-3’	NA
Mouse GAPDH reverse	5’-GCAGGGTAAGATAAGAAATG-3’	NA
PCM1 forward 1 (2AA mutant)	5’-CATGGAGGCCCCGGGGATCCGT-3’	NA
PCM1 reverse 1 (2AA mutant)	5’-GTTTATCCGCGCTGCCAGTTTCTCTAATTC-3’	NA
PCM1 forward 2 (2AA mutant)	5’-AGAAACTGGCAGCGCGGATAAACTTCAGT-3’	NA
PCM1 reverse 2 (2AA mutant)	5’-TTAAAGTCAGCTGCTAGGACCTGTTCATC-3’	NA
PCM1 forward 3 (2AA mutant)	5’-AGGTCCTAGCAGCTGACTTTAAAAAGAC-3’	NA
PCM1 reverse 3 (2AA mutant)	5’-AGTGTGATGGATATCTGCAGAATTCTCA-3’	NA
PCM1 forward 4 (Plenti-2AA mutant)	5’-TGCCGCCAGAACACAGGACCGGTATGGCTTACCCATACGATGTTC-3’	NA
PCM1 reverse 4 (Plenti-2AA mutant)	5’- AGAAGTTTGTTGCGCCGGATCCtatactctgggctcccaccgtt -3’	NA
PCM1 reverse 5 (5AA mutant)	5’-TAGCTCTGCCGCTTGCTGCTGTAGTTTAGCCT-3’	NA
PCM1 forward 6 (5AA mutant)	5’-CAGCAAGCGGCAGAGCTAGCAGCATTGCAGGAAGAAAGA-3’	NA
PCM1 reverse 6 (5AA mutant)	5’-TATTTTTTCCGCTGCCTCATGATTCTTTCTGCTG-3’	NA
PCM1 forward 7 (5AA mutant)	5’-GAGGCAGCGGAAAAAATAATAAAATGTAATAG-3’	NA
shRNA Ctrl forward	5’-ccggtcctaaggttaagtcgccctcgctcgagcgagggcgacttaaccttaggtttttg-3’	NA
shRNA Ctrl reverse	5’-aattcaaaaacctaaggttaagtcgccctcgctcgagcgagggcgacttaaccttagga-3’	NA
shRNA PCM1 forward 1	5’-CCGGGCGGATAAACTTCAGTGATTTCTCGAGAAATCACTGAAGTTTATCCGCTTTTTG-3’	NA
shRNA PCM1 reverse 1	5’-AATTCAAAAAGCGGATAAACTTCAGTGATTTCTCGAGAAATCACTGAAGTTTATCCGC-3’	NA
shRNA PCM1 forward 2	5’-CCGGCGGATAAACTTCAGTGATTTACTCGAGTAAATCACTGAAGTTTATCCGTTTTTG-3’	NA
shRNA PCM1 reverse 2	5’-AATTCAAAAACGGATAAACTTCAGTGATTTACTCGAGTAAATCACTGAAGTTTATCCG-3’	NA
DNAJA2 forward	5’-ACGACCGGTGCCACCATGGCTAACGTGGCTGA-3’	NA
DNAJA2 reverse	5’-CGCGGATCCCTGATGGGCACACTGCACT-3’	NA
Mouse LAMP2A forward	5’-ACGACCGGTGCCACCATGTGCCTCTCTCCGGTTAAAG-3’	NA
Mouse LAMP2A reverse	5’-CGCGGATCCAAATTGCTCATATCCAGTATGATGG-3’	NA
Plasmids
pLentiCRISPR v2	2	Addgene Cat# 52961
pLKO.1	3	Addgene Cat# 10878
pLenti-EF1a-DNAJA2	This paper	NA
pLenti-EF1a-mouse LAMP2A	This paper	NA
pCDNA3-HA-PCM1	4	NA
pCDNA3-HA-PCM1-2AA	This paper	NA
pCDNA3-HA-PCM1-5AA	This paper	NA
pLenti-HA-PCM1	This paper	NA
pLenti-HA-PCM1-2AA	This paper	NA
pEYFP-mCh-alpha-tubulin	5	Addgene Cat# 49149
pEGFP-H2B-GFP	6	Addgene Cat# 11680
1	Chuang, C., Pan, J., Hawke, D.H., Lin, S.H. & Yu-Lee, L.Y. NudC deacetylation regulates mitotic progression. PLoS One 8, e73841 (2013).
2	Sanjana, N.E., Shalem, O. & Zhang, F. Improved vectors and genome-wide libraries for CRISPR screening. Nat Methods 11, 783-784 (2014 ).
3	Moffat, J. et al. A lentiviral RNAi library for human and mouse genes applied to an arrayed viral high-content screen. Cell 124, 1283-1298 (2006).
4	Holdgaard, S.G. et al. Selective autophagy maintains centrosome integrity and accurate mitosis by turnover of centriolar satellites. Nat Commun 10, 4176 (2019).
5	Friedman, J.R., Webster, B.M., Mastronarde, D.N., Verhey, K.J. & Voeltz, G.K. ER sliding dynamics and ER-mitochondrial contacts occur on acetylated microtubules. J Cell Biol 190, 363-375 (2010).
6	Kanda, T., Sullivan, K.F. & Wahl, G.M. Histone-GFP fusion protein enables sensitive analysis of chromosome dynamics in living mammalian cells. Curr Biol 8, 377-385 (1998).
