# Supplementary material for: DNAJA2 deficiency activates cGAS-STING pathway via the induction of aberrant mitosis and chromosome instability
Source: Nat Commun. 2023 Aug 28;14:5246. doi: 10.1038/s41467-023-40952-0 (PMC10462666; doi:10.1038/s41467-023-40952-0)
Supplement: Supplementary file 7 — Supplementary Movie 3 [file 41467_2023_40952_MOESM7_ESM.zip]

Archive with 1 entries (1 files):
- Supplementary Movie 3.gif
