# Supplementary material for: DNAJA2 deficiency activates cGAS-STING pathway via the induction of aberrant mitosis and chromosome instability
Source: Nat Commun. 2023 Aug 28;14:5246. doi: 10.1038/s41467-023-40952-0 (PMC10462666; doi:10.1038/s41467-023-40952-0)
Supplement: Supplementary file 8 — Source data [file 41467_2023_40952_MOESM8_ESM.xlsx]

## Sheet: Fig. 1
	Fig. 1b						Fig. 1g
	HeLa	3.86473	4.21567	4.10239				Normal spindle	Multipolar-spindle segragation	Abnormal-spindle bipolar segragation w error	Abnormal-spindle bipolar segragation w/o error	Monopolar
	DJ2-/-	12.8079	9.54357	10.5638			WT	85.1852	3.7037	7.40741	1.85185	1.85185
	Rescue	5.55556	5.38462	3.88349			DJ2-/-	55.5556	16.6667	18.5185	3.7037	5.55556
	Fig. 1d						Fig. 1i
	HeLa	DJ2-/-						HeLa			DJ2-/-
	66	81					Bipolar	70.3704	78.2609	74.1936	42.2222	55.7692	45.4545
	180	177					Abnormal	29.6296	21.7391	25.8065	57.7778	44.2308	54.5455
	80	141
	62	90					Fig. 1k
	75	85					HeLa	DJ2-/-
	150	100					25.8065	54.5455
	82	120					21.875	50.9804
	78	135
	90	97
	100	174
	110	400
	90	150
	100	240
	72	180
	78	110
	110	190
	113	180
	150	124
	110	120
	92	220
	98	127
	100	90
	102	100
	86	110
	88	125
	96	130
	90	150
	136	96
	82	148
	90	162
	88	186
	94
	Fig. 1e
	HeLa	DJ2-/-
	15.9091	47.3684

## Sheet: Fig. 2
Fig. 2c																	Fig. 2g
Fig. 2d
	WT				DJ2-/-
PCM1	1	1	1	1	3.12177	3.70134	2.02132	2.83945			Fig. 2h
CEP290	1	1	1	1	1.67584	2.55224	2.89719	2.32047
												WT				DJ2-/-
Fig. 2f											0h	1	1	1	1	1	1	1	1
4T1		DJ2-/-									4h	0.922402	0.323488	0.333696	0.680578	1.16311	1.07567	0.989767	0.891059
PCM1	CEP290	PCM1	CEP290								8h	0.718581	0.40553	0.303553	0.340988	1.05587	1.05358	1.00145	0.529071
46.643	78.438	80.205	69.781								24h	0.429459	0.21544	0.142555	0.145304	0.689295	0.453914	0.758521	0.519009
29.667	38.063	62.784	76.764
40.873	83.414	81.305	85.106								Fig. 2i
35.173	46.223	54.846	79.634									WT			DJ2-/-
46.487	52.373	92.604	88.357								0h	1	1	1	1	1	1
30.977	31.387	106.642	92.331								4h	0.54079	0.671536	0.926332	0.725473	0.890436	0.854906
47.708	36.466	47.149	63.219								8h	0.536574	0.640356	0.469126	0.627633	0.722538	0.828768
40.561	80.401	77.357	61.901								24h	0.30324	0.342606	0.331919	0.464048	0.695891	0.704801
52.001	57.411	94.354	59.69
46.32	62.396	77.567	60.462
28.314	35.593	74.626	53.77
25.936	41.728	54.309	64.665
56.162	51.011	99.918	79.076
48.528	52.299	90.146	61.759
54.072	51.667	46.992	53.611
54.886	47.632	80.572	71.378
42.845	45.961	65.647	62.075
32.418	38.849	67.503	64.946
30.863	38.598	64.635	116.759
39.409	65.047	84.313	77.222
31.298	21.531	84.943	74.527
35.985	48.021	108.911	118.856
40.821	40.333	93.16	68.845
29.745	31.019	96.188	70.937
35.535	59.231	200.731	143.492
22.049	33.519	103.119	118.331
32.369	53.336	66.658	57.226
43.054	32.898	64.446	69.47
26.678	30.432	28.293	56.391
17.606	20.075	47.215	59.138
		92.811	65.225
		59.899	134.521
		56.109	44.731
		102.865	68.02
		77.861	64.878
		64.276	59.746
		97.632	80.592
		83.356	83.579

## Sheet: Fig. 3
Fig. 3a																	Fig. 3e
Fig. 3b
	PCM1				CEP290
0h	1	1	1	1	1	1	1	1
4h	1.46223	1.57419	1.45031	2.70481	1.21474	0.972732	1.14233	2.02736
8h	4.0116	1.46677	1.40654	3.15846	1.18428	1.27088	2.04729	3.41905
12h	4.70972	2.87595	1.18574	2.41318	1.49683	1.36735	2.5661	2.96108											Fig. 3f
																				PCM1				CEP290
																			0h	1	1	1	1	1	1	1	1
Fig. 3c									Fig. 3g										4h	1.46223	1.57419	1.45031	2.70481	1.21474	0.972732	1.14233	2.02736
																			8h	4.0116	1.46677	1.40654	3.15846	1.18428	1.27088	2.04729	3.41905
																			12h	4.70972	2.87595	1.18574	2.41318	1.49683	1.36735	2.5661	2.96108
																			Fig. 3h	WT			L2A-/-
					Fig. 3d														PCM1	1	1	1	2.63743	2.24155	2.09574
					WT	DJ2-/-													CEP290	1	1	1	2.11687	1.52629	2.54903
					5.3724	1.73372
					7.32517	0.81813
					5.52636	1.75392
Fig. 3i
													Fig. 3l
														Fig. 3m
														WT	DJ2-/-	DJ2-rescue	L2A-/-
														5.80803	2.77913	6.00685	0
														2.98104	0	2.6494	0
Fig. 3j														5.42021	0	5.18752	0
	WT			L2A-/-										7.47098	2.70041		3.20582
0h	1	1	1	1	1	1
4h	0.586513	0.287875	0.586813	1.03805	0.739013	0.822127
8h	0.546651	0.126378	0.426998	0.793828	1.09618	0.703699
12h	0.440838	0.174036	0.362979	0.528402	0.958291	0.522077
Fig. 3k
	WT			L2A-/-
0h	1	1	1	1	1	1
4h	0.496566	0.512437	0.665802	0.869857	0.683483	0.786248
8h	0.534967	0.183491	0.684674	0.601797	0.671477	0.674532
12h	0.347147	0.277896	0.324245	0.535015	0.438168	0.487809

## Sheet: Fig. 4
Fig. 4a										Fig. 4e
Fig. 4b
									Fig. 4f											Fig. 4g
																				WT	2AA
																				6.32706	2.61477
																				3.18582	0.606552
																				5.87587	0.642183
											Fig. 4h
Fig. 4c
																Fig. 4i
																DMSO	Volasertib	Centrinone
																4.77475	0	0
																3.10559	0	0
																6.71333	0.179838	0.384628
Fig. 4d
	WT			2AA
0h	1	1	1	1	1	1
2h	0.556357	0.598382	0.373631	0.707162	0.963979	0.813368
4h	0.412011	0.481237	0.356154	0.729199	0.886834	0.658553

## Sheet: Fig. 5
Fig. 5a								Fig. 5g
								Vector	WT	2AA
								3.81356	12.7726	17.1779
								3.85852	12.6316	15.7746
								4.84496	13.5385	21.3333
								3.26797
Fig. 5c
shCtrl	shPCM1
18.4549	8.33333
25.5682	9.57447
21.5139	9.09091
15.4812	2.52708
Fig. 5e	shCtrl			shPCM1
Bipolar	53.4483	57.1429	59.5238	84.8485	75.7143	76.1905
Abnormal	46.5517	42.8571	40.4762	15.1515	24.2857	23.8095

## Sheet: Fig. 6
Fig. 6b						Fig. 6e							Fig. 6g
HeLa	3.86473	3.16092	3.91061			4T1	DJ2-/-	Rescue	L2A-/-	cGAS-/-	DKO			4T1			DJ2-/-			cGAS-/-			DKO
DJ2-/-	12.8079	12.6794	14.3836			122.297	294.332	136.681	246.42	42.7263	38.4752		ISG15	1	1	1	4.04025	3.0977	4.84872	0.862598	1.033	0.817654	0.436496	0.653568	0.787265
Rescue	5.55556	3.88349	5.12821			102.258	392.484	163.807	252.553	42.6547	44.5156		IRF7	1	1	1	1.764	1.81155	2.10562	0.350418	0.555232	0.770019	0.117085	0.169383	0.622788
						103.689	423.044	124.753	225.967	28.3409	14.0271
Fig. 6c
													Fig. 6h
						Fig. 6f
																		Fig. 6i
																			4T1			L2A-/-
																		IRF7	1	1		2.1953	1.86647
																		IFNβ	1	1	1	4.70304	4.50627	2.78297
																		Fig. 6k
																			DMSO			AZ-10μM			AZ-20μM
																		ISG15	1	1	1	9.87354	10.2831	9.48031	30.8351	36.798	25.8385
																		IRF7	1	1	1	3.243	3.27375	3.21254	13.811	16.5622	11.5168
																		IFNβ	1	1	1	2.71499	3.25729	2.26298	9.34905	11.1668	7.82721
																		Fig. 6l
																		DMSO	AZ-10μM	AZ-20μM
																		24.2474	46.0267	71.4734
																		42.1397	70.7673	118.719
																		32.8357	77.0399	136.611
Fig. 6d
	4T1			DJ2-/-			Rescue
ISG15	1	1	1	3.92459	5.15478	5.10063	1.47824	1.67236	1.91392
IRF7	1	1	1	2.07925	2.90605	2.75972	0.651454	0.664832	1.20878
IFNβ	1	1	1	2.04784	3.04666	2.43386	1.4617	1.67862	0.775618				Fig. 6j

## Sheet: Fig. 7
Fig. 7a
Time (day)	WT + PBS							WT + ICB							DJ2-/-+ PBS							DJ2-/-+ ICB
0	0	0	0	0	0	0	0	0	0	0	0	0	0	0	0	0	0	0	0	0	0	0	0	0	0	0	0	0
7	87.079	92.2625	95.648	143.36	150.381	120.6	145.926	120.933	94.221	92.5965	99.825	171.5	127.008	145.762	161.604	125.023	138.915	138.915	199.838	176.157	156.325	122.4	159.528	207.36	166.464	138.915	133.12	157.115
10	181.3	189.037	113.49	285.894	380.208	221.154	402.178	154.213	164.255	299.671	154.638	368.55	230.625	364.5	296.352	205.35	216.562	256	289.338	310.675	272	194.4	284.8	325.125	275.684	222.188	219.488	384.75
13	394.944	258.57	139.264	364.366	299.218	239.062	622.913	126.852	66.3255	208.25	98.3125	364.5	202.612	307.062	339.575	279.046	310.464	279.046	303.408	310.675	314.288	171.5	234.196	292.494	152.626	199.584	150.381	376.65
16	550	432.964	227.812	530.604	423.801	400.95	752.64	161.172	40.678	294.4	45.387	376.65	219.04	537.824	530.604	494.606	442.225	372.6	380.926	515.15	470.596	127.008	173.776	389.344	45.5625	141.537	97.556	406.503
20	599.409	618.246	340.736	915.366	973.626	747.27	1115.4	328.104	71.656	647.149	63.75	428.546	424.128	893.101	734.217	616.512	653.184	589.837	446.738	800.807	701.8	18	137.312	474.624	0	18	33.6	500
23	870.25	892.8	474.624	1111.32	1362.05	1008.13	1651.99	514.425	184.049	862.47	66.3255	727.552	695.75	1109.38	900	793.5	780.275	734.217	454.072	1031.94	922.808	0	32	340.216	0	0	0	431.664
26	1039.88	975.821	699.84	1532.46	1676.82	1124.05	1470	771.456	280.845	1079.11	191.1	953.127	907.924	1582.87	1098.5	1048.58	1098.5	871.2	432.45	1149.98	1014.82	0	0	431.664	0	0	0	905.06
30	1301.81	1306.8	919.138	2007.72	2047.5	1306.8	1922	1008	478.216	1663.53	351.959	1219.68	1372	2545.54	1662.65	1271.95	1219.68	1333.08	432.964	1693.78	1313.22	0	0	502.272	0	0	0	1114.76
Fig. 7b
Time (day)	WT + PBS							WT + ICB							DJ2-/-+ PBS							DJ2-/-+ ICB
0	0	0	0	0	0	0	0	0	0	0	0	0	0	0	0	0	0	0	0	0	0	0	0	0	0	0	0	0
8	92.2625	115.2	104.284	111.6	91.854	78.732	83.106	115.2	125.023	74.4385	80.19	87.808	89.2375	106.171	74.4385	104.43	72.828	77.5	87.808	128.774	124.93	75.843	81.12	65	70.304	105.966	136.93	87.808
11	97.556	246.519	221.778	78.732	96.8	120.6	104.284	102.344	159.359	48.668	103.968	71.656	68.9265	157.115	77.2475	157.216	88.4835	126	119.164	210.938	194.4	109.651	64.512	39.7535	41.454	131.4	128.774	74.36
14	173.4	368.327	336.82	89.376	154.213	275.684	179.56	128.774	219.04	132.962	66.3255	74.36	115.34	199.838	147.456	256	120.094	200.9	202.612	515.661	310.005	137.312	22.5	32	32	295.856	152.1	127.008
18	318.028	721.28	936	186.624	241.056	683.816	499.408	202.502	410.504	70.304	307.062	150.381	236.816	285.894	296.352	629.856	285.77	526.904	535.553		665.5	213.16	0	32	67.626		199.838	107.648
21	665.5	1390.21	1687.5	364.5	509.913	899.223	819.95	327.228	701.8	456.337	109.651	236.816	375.584	415.292	556.614	1097.73	489.804	841	1183		1333.08	325.125	0	7.8125	18.944		183.298	108
24	1158.37	2150.4	3097.73	746.496	1008	1777.5	1692.51	872.85	1295.06	94.221	617.98	446.976	713.856	659.395	757.741	1629.44	792.55	958.812	1533.67		1194.01	441.8	0	4	0		190.125	75.712
28								1248.41	2694.56	219.375	945.562	1032.26	1208.35	1031.25								936	0	7.8125	0		319.41	137.312
Fig. 7c
Time (day)	PBS						ICB						a-IFNAR1						ICB + a-IFNAR1
0	0	0	0	0	0	0	0	0	0	0	0	0	0	0	0	0	0	0	0	0	0	0	0	0
7	154.638	158.994	219.488	130.235	197.173	202.612	136.93	202.612	152.626	186.624	164.255	186.2	178.956	135.168	175.712	168.776	140.899	222.912	213.16	178.85	127.008	199.584	154.213	166.887
11	279.046	314.288	388.8	309.304	348.48	364.5	384.168	433.2	376.248	456.337	364.5	344.389	493.973	285.77	441.099	392.089	334.116	444.36	493.973	422.331	321.726	489.804	360.096	340.736
14	364.366	350.413	332.82	418.19	480.2	380.926	352.352	205.167	310.005	340.605	171.088	228.267	683.65	465.408	593.028	510	372.087	530	428.688	456.337	285.77	611.104	385.067	157.216
17	646.869	561.816	546.21	561.816	740.772	629.856	372.6	75	178.956	431.664	62.5	314.288	885.6	638.144	556.614	889.785	820.816	930.433	766.14	583.495	677.6	699.84	525	108
20	793.5	752.64	665.5	713.9	862.407	835.44	325.125	0	451.25	150.381	18	376.65	1098.5	821.516	1104.84	871.2	723.168	760.438	695.75	765.184	734.217	827.544	733.1	70
24	967.46	939.87	864	951.665	1112.9	1024.19	437.712	0	551.412	249.64	0	480.2	1421	835.44	1219.68	1203.05	874.677	936	606.375	893.101	773.663	1024	975.821	0
Fig. 7d
Time (day)	PBS							ICB
0	0	0	0	0	0	0	0	0	0	0	0	0	0	0
6	133.12	246.402	161.84	183.75	127.008	111.6	70.304	88.938	141.537	205.8	118.8	132.962	143.748	207.831
10	480.2	921.6	701.8	683.816	603.432	475.398	296.352	164.255	864	1053.26	778.909	402.178	702.464	708.736
13	726	2819.61	1431.64	1801.28	1315.51	1193.54	1030.19	402.04	1755.9	2370.82	1293.97	862.407	1697.56	1710
16	3700.25	2417.78	1675.66	1328.74	2822.4	1946.88	1732.5	780.275	2579.73	3030.85	2015.86	1095.44	2588.6	2795.69
Fig. 7e
Time (day)	PBS											ICB
0	0	0	0	0	0	0	0	0	0	0	0	0	0	0	0	0
8	78.732	120.094	83.106	115.2	93.775	86.2125	137.312	141.312	133.12	197.173	121.086	137.312	141.312	133.12	197.173	121.086
11	219.488	212.544	104.284	229.147	242.592	205.8	428.688	340.605	289.338	437.712	332.82	428.688	340.605	289.338	437.712	332.82
14	352.352	343.188	161.604	324.576	384.168	304	578.812	618.246	451.25	546.364	431.664	578.812	618.246	451.25	546.364	431.664
17	397.808	478.325	265.243	384.75	508.086	458.397	665.5	695.75	550	849.66	540	665.5	695.75	550	849.66	540
20	535	616.512	409.05	500	758.912	683.65	800.112	878.4	702.464	936	657.306	800.112	878.4	702.464	936	657.306
23	778.909	813.337	586.558	780.448	999.44	846.4	1176.32	1230.19	839.788	1109.38	859.625	1176.32	1230.19	839.788	1109.38	859.625
28	999.44	1275.75	878.4	1098.5	1524.31	1229.99	1333.08	1698.75	914.4	1183	1031.25	1333.08	1698.75	914.4	1183	1031.25
Fig. 7f
Time (day)	WT + PBS							WT + ICB					DJ2-OE + PBS							DJ2-OE + ICB
0	0	0	0	0	0	0	0	0	0	0	0	0	0	0	0	0	0	0	0	0	0	0	0	0
8	87.808	105.593	137.312	104.284	131.072	128.993	81.648	60.025	75.843	63.6265	49.726	74.36	109.33	134.018	83.232	173.225	104.43	83.106	122.793	71.656	62.5	70.304	65.664	51.9115
12	143.748	205.8	264.654	109.33	255.881	344.608	255.528	95.2875	32	35.301	32.8	37.044	351.959	245.134	276.822	342.4	173.225	137.312	253.125	171.5	105.056	151.552	106.624	146.853
15	265.6	319.39	566.155	260.876	645.048	546.364	414.736	268.363	50.784	75.712	32	154.213	878.4	441.408	440.128	755.634	355.008	225		302.58	215.136	288	240.1	375.584
19	1164.93	930.852	713.9	581.042	760.438	1405.7	1014.82	821.34	216.302	302.58	164.152	354.025	1513.23	1250.6	776.223	1971.36	957.6	615		620.626	546.364	600	525.312	556.614
23								389.344	537.824	695.75	402.178	1064.96								1451.31	1314.04	1287.08	1219.68	1492.99

## Sheet: Fig. S1
Fig. S1b
	WT			DJ2-/-
2	96.2963	93.75	100	88.8889	95.2381	100
>2	3.7037	6.25	0	11.1111	4.7619	0
Fig. S1c
	RPE1		DJ2-/-
Bipolar	82.1429	82.9268	45.8333	52.5
Abnormal	17.8571	17.0732	54.1667	47.5
Fig. S1d
	WT		DJ2-/-
Bipolar	86.1111	89.8305	73.913	73.1707
Abnormal	13.8889	10.1695	26.087	26.8293
Fig. S1e
	WT			DJ2-/-
Bipolar	87.2093	86.5385	84.7458	75	70.3704	72.4138
Abnormal	12.7907	13.4615	15.2542	25	29.6296	27.5862
Fig. S1g
	B16-OVA			DJ2-/-
Bipolar	87.5	83.3333	76.6667	54.7619	45	46.4286
Abnormal	12.5	16.6667	23.3333	45.2381	55	53.5714

## Sheet: Fig. S2
Fig. S2a
Fig. S2b
	WT				DJ2-/-				L2A-/-
PCM1	1	1	1		1.82987	1.83812	2.9398		1.7437	1.81414	2.40497
CEP290	1	1	1	1	1.45657	2.61003	1.42426	1.43033	1.57883	2.11971	2.31085	2.22943
Fig. S2c
Fig. S2d
	HeLa-WT				HeLa-DJ2-/-				4T1-WT				4T1-DJ2-/-
CEP131	1	1	1	1	0.825367	1.13234	0.934313	1.03262	1	1	1	1	0.84239	0.596572	0.684342	0.931554
SSX2IP	1	1	1	1	1.46692	1.26449	1.0488	1.01179	1	1	1	1	0.776455	0.56762	0.948398	1.01965
Pericentrin	1	1	1	1	0.854107	1.22455	1.23073	1.00878	1	1	1		0.895819	0.936685	1.23456
Centrin-1	1	1	1	1	1.08815	0.771802	1.01453	0.95574	1	1			1.1119	1.18447
Fig. S2e
													Fig. S2f
														-CQ			+CQ
													PCM1	1	1	1	1.97212	1.75668	1.96195
													CEP290	1	1	1	3.17173	1.95731	1.96143
Fig. S2g
										Fig. S2h			Fig. S2l
										WT	DJ2-/-		WT		DJ2-/-
										4.20838	0.045624		-	NL	-	NL
										3.40721	0.26307		0.160051	0.342812	0.10118	0.132551
										6.93931	0.679457		0.156214	0.265173	0.109489	0.117908
													0.181617	0.410083	0.087595	0.113986
													0.216273	0.260256	0.196993	0.114194
													0.257426	0.350781	0.241907	0.183473
													0.443425	0.339339	0.350947	0.223468
													0.393939	0.358561	0.142524	0.311457
													0.185512	0.305152	0.154264	0.307577
													0.228675	0.249429	0.136176	0.130791
													0.268775	0.256	0.135904	0.096111
													0.226244	0.344544	0.0945	0.177809
													0.128668	0.326831	0.055892	0.211479
Fig. S2i													0.164725	0.293454	0.13607	0.205437
													0.073705	0.33025	0.146683	0.245065
													0.291107	0.314331	0.065678	0.121033
													0.192564	0.276265	0.238086	0.191173
										Fig. S2j			0.055699	0.262843	0.182077	0.176939
										WT	DJ2-/-		0.189101	0.279288	0.220424	0.254074
										7.15872	1.74576		0.144748	0.289678	0.105107	0.236423
										10.2354	5.34731		0.133158	0.208667	0.220994	0.150034
										4.92042	1.46666		0.101165	0.38484	0.139236	0.228729
										12.7144	1.38582		0.260432	0.308333	0.238398	0.260646
													0.266184	0.234694	0.118166	0.167712
													0.195035	0.154131	0.166948	0.209036
													0.153137	0.417386	0.258786	0.142774
													0.362421	0.416466		0.208045
													0.206169	0.359041		0.159548
														0.33663		0.267501
														0.233505		0.149996
														0.166999		0.206146
														0.278149		0.212544
														0.146221		0.230327
														0.232833
														0.167692
														0.241782
														0.33571
														0.193972
														0.177147
														0.367823
														0.479778
														0.265398
														0.298604
														0.354051
														0.228154
														0.411848
														0.441736
														0.364981
														0.324324
														0.264288

## Sheet: Fig. S3
Fig. S3a							Fig. S3c
							Fig. S3d
								WT			5AA
							0h	1	1	1	1	1	1
							2h	0.436935	0.355618	0.369914	0.612149	0.905164	0.74369
							4h	0.226362	0.19284	0.136585	0.431195	0.509642	0.634768

[truncated: 4 more sheets: Fig. S4, Fig. S5, Fig. S6, Fig. S7]
